# Supplementary material for: Changes in Mitochondrial Transcriptional Rhythms and Depression-like Behavior in the Hippocampus of IL-33-Overexpressing Mice
Source: Int J Mol Sci. 2025 Feb 22;26(5):1895. doi: 10.3390/ijms26051895 (PMC11900197; doi:10.3390/ijms26051895)
Supplement: Supplementary file 1 [file ijms-26-01895-s001.zip]

Archive with 2 entries (2 files):
- Supplemental Figures S1 and S2.pdf
- Supplemental Table S1.pdf
